# Supplementary material for: Photothermal Therapy-Induced Immunogenic Cell Death Synergistically Enhances the Therapeutic Effect of Immune Checkpoint Inhibitors
Source: Cancers (Basel). 2026 Jan 16;18(2):287. doi: 10.3390/cancers18020287 (PMC12838917; doi:10.3390/cancers18020287)
Supplement: Supplementary file 1 [file cancers-18-00287-s001.zip]

Archive with 1 entries (1 files):
- cancers-4020517-supplementary.pdf
